# Supplementary material for: Improving the Rice Photosynthetic Efficiency and Yield by Editing OsHXK1 via CRISPR/Cas9 System
Source: Int J Mol Sci. 2021 Sep 2;22(17):9554. doi: 10.3390/ijms22179554 (PMC8430575; doi:10.3390/ijms22179554)
Supplement: Supplementary file 1 [file ijms-22-09554-s001.zip]

Archive with 1 entries (1 files):
- ijms-1336270-supplementary.pdf
